# Supplementary material for: Putative fossil blood cells reinterpreted as diagenetic structures
Source: PeerJ. 2021 Dec 16;9:e12651. doi: 10.7717/peerj.12651 (PMC8684720; doi:10.7717/peerj.12651)
Supplement: Supplemental Information 4 [file peerj-09-12651-s004.csv]

channel	m/z	intensity
22731	0.500012	1
22732	0.500054	0
22733	0.500096	0
22734	0.500138	0
22735	0.500179	0
22736	0.500221	0
22737	0.500263	0
22738	0.500305	1
22739	0.500347	0
22740	0.500388	0
22741	0.500430	1
22742	0.500472	0
22743	0.500514	0
22744	0.500556	0
22745	0.500598	0
22746	0.500639	0
22747	0.500681	0
22748	0.500723	1
22749	0.500765	1
22750	0.500807	0
22751	0.500849	0
22752	0.500891	0
22753	0.500932	1
22754	0.500974	0
22755	0.501016	1
22756	0.501058	0
22757	0.501100	1
22758	0.501142	0
22759	0.501184	0
22760	0.501225	1
22761	0.501267	0
22762	0.501309	0
22763	0.501351	3
22764	0.501393	0
22765	0.501435	0
22766	0.501477	0
22767	0.501519	0
22768	0.501560	0
22769	0.501602	0
22770	0.501644	0
22771	0.501686	1
22772	0.501728	0
22773	0.501770	1
22774	0.501812	1
22775	0.501854	0
22776	0.501895	0
22777	0.501937	0
22778	0.501979	1
22779	0.502021	0
22780	0.502063	0
22781	0.502105	0
22782	0.502147	0
22783	0.502189	1
22784	0.502231	1
22785	0.502273	0
22786	0.502314	1
22787	0.502356	0
22788	0.502398	0
22789	0.502440	0
22790	0.502482	0
22791	0.502524	0
22792	0.502566	0
22793	0.502608	0
22794	0.502650	1
22795	0.502692	0
22796	0.502734	1
22797	0.502776	0
22798	0.502818	1
22799	0.502859	0
22800	0.502901	0
22801	0.502943	0
22802	0.502985	0
22803	0.503027	0
22804	0.503069	0
22805	0.503111	0
22806	0.503153	2
22807	0.503195	1
22808	0.503237	0
22809	0.503279	0
22810	0.503321	2
22811	0.503363	0
22812	0.503405	0
22813	0.503447	0
22814	0.503489	0
22815	0.503531	0
22816	0.503573	2
22817	0.503615	0
22818	0.503656	0
22819	0.503698	0
22820	0.503740	1
22821	0.503782	0
22822	0.503824	1
22823	0.503866	0
22824	0.503908	1
22825	0.503950	1
22826	0.503992	0
22827	0.504034	0
22828	0.504076	0
22829	0.504118	0
22830	0.504160	0
22831	0.504202	0
22832	0.504244	0
22833	0.504286	0
22834	0.504328	0
22835	0.504370	0
22836	0.504412	0
22837	0.504454	0
22838	0.504496	0
22839	0.504538	0
22840	0.504580	0
22841	0.504622	1
22842	0.504664	0
22843	0.504706	0
22844	0.504748	0
22845	0.504790	0
22846	0.504832	0
22847	0.504874	0
22848	0.504916	1
22849	0.504958	2
22850	0.505000	0
22851	0.505042	0
22852	0.505084	0
22853	0.505126	0
22854	0.505168	0
22855	0.505210	0
22856	0.505252	0
22857	0.505294	0
22858	0.505337	1
22859	0.505379	0
22860	0.505421	0
22861	0.505463	1
22862	0.505505	0
22863	0.505547	0
22864	0.505589	0
22865	0.505631	1
22866	0.505673	1
22867	0.505715	0
22868	0.505757	0
22869	0.505799	0
22870	0.505841	0
22871	0.505883	0
22872	0.505925	0
22873	0.505967	0
22874	0.506009	0
22875	0.506051	0
22876	0.506093	0
22877	0.506136	0
22878	0.506178	1
22879	0.506220	0
22880	0.506262	0
22881	0.506304	1
22882	0.506346	0
22883	0.506388	0
22884	0.506430	0
22885	0.506472	2
22886	0.506514	1
22887	0.506556	0
22888	0.506598	1
22889	0.506640	1
22890	0.506683	0
22891	0.506725	0
22892	0.506767	1
22893	0.506809	1
22894	0.506851	0
22895	0.506893	0
22896	0.506935	0
22897	0.506977	0
22898	0.507019	1
22899	0.507061	0
22900	0.507104	2
22901	0.507146	0
22902	0.507188	0
22903	0.507230	0
22904	0.507272	1
22905	0.507314	0
22906	0.507356	0
22907	0.507398	0
22908	0.507440	1
22909	0.507483	1
22910	0.507525	0
22911	0.507567	0
22912	0.507609	1
22913	0.507651	0
22914	0.507693	0
22915	0.507735	0
22916	0.507778	0
22917	0.507820	0
22918	0.507862	1
22919	0.507904	0
22920	0.507946	0
22921	0.507988	1
22922	0.508030	1
22923	0.508073	0
22924	0.508115	0
22925	0.508157	0
22926	0.508199	0
22927	0.508241	0
22928	0.508283	0
22929	0.508325	0
22930	0.508368	0
22931	0.508410	0
22932	0.508452	0
22933	0.508494	1
22934	0.508536	0
22935	0.508578	1
22936	0.508621	1
22937	0.508663	0
22938	0.508705	0
22939	0.508747	0
22940	0.508789	0
22941	0.508832	0
22942	0.508874	0
22943	0.508916	0
22944	0.508958	1
22945	0.509000	0
22946	0.509042	0
22947	0.509085	0
22948	0.509127	0
22949	0.509169	0
22950	0.509211	1
22951	0.509253	2
22952	0.509296	0
22953	0.509338	0
22954	0.509380	0
22955	0.509422	1
22956	0.509464	0
22957	0.509507	0
22958	0.509549	0
22959	0.509591	0
22960	0.509633	0
22961	0.509675	0
22962	0.509718	0
22963	0.509760	0
22964	0.509802	1
22965	0.509844	0
22966	0.509887	0
22967	0.509929	1
22968	0.509971	0
22969	0.510013	0
22970	0.510055	0
22971	0.510098	0
22972	0.510140	1
22973	0.510182	0
22974	0.510224	0
22975	0.510267	0
22976	0.510309	1
22977	0.510351	0
22978	0.510393	0
22979	0.510436	0
22980	0.510478	0
22981	0.510520	0
22982	0.510562	1
22983	0.510605	0
22984	0.510647	0
22985	0.510689	0
22986	0.510731	1
22987	0.510774	1
22988	0.510816	1
22989	0.510858	0
22990	0.510900	1
22991	0.510943	0
22992	0.510985	0
22993	0.511027	0
22994	0.511070	1
22995	0.511112	0
22996	0.511154	1
22997	0.511196	0
22998	0.511239	0
22999	0.511281	0
23000	0.511323	0
23001	0.511365	1
23002	0.511408	1
23003	0.511450	1
23004	0.511492	1
23005	0.511535	0
23006	0.511577	0
23007	0.511619	0
23008	0.511662	0
23009	0.511704	0
23010	0.511746	0
23011	0.511788	0
23012	0.511831	1
23013	0.511873	1
23014	0.511915	0
23015	0.511958	0
23016	0.512000	1
23017	0.512042	1
23018	0.512085	0
23019	0.512127	0
23020	0.512169	0
23021	0.512212	1
23022	0.512254	0
23023	0.512296	0
23024	0.512339	0
23025	0.512381	0
23026	0.512423	0
23027	0.512466	0
23028	0.512508	0
23029	0.512550	0
23030	0.512593	0
23031	0.512635	0
23032	0.512677	1
23033	0.512720	1
23034	0.512762	0
23035	0.512804	0
23036	0.512847	0
23037	0.512889	0
23038	0.512931	1
23039	0.512974	0
23040	0.513016	0
23041	0.513058	0
23042	0.513101	1
23043	0.513143	0
23044	0.513185	0
23045	0.513228	0
23046	0.513270	0
23047	0.513312	0
23048	0.513355	0
23049	0.513397	1
23050	0.513440	0
23051	0.513482	0
23052	0.513524	0
23053	0.513567	0
23054	0.513609	0
23055	0.513651	0
23056	0.513694	0
23057	0.513736	0
23058	0.513779	1
23059	0.513821	1
23060	0.513863	0
23061	0.513906	0
23062	0.513948	2
23063	0.513991	0
23064	0.514033	0
23065	0.514075	1
23066	0.514118	0
23067	0.514160	2
23068	0.514203	1
23069	0.514245	0
23070	0.514287	0
23071	0.514330	0
23072	0.514372	1
23073	0.514415	0
23074	0.514457	1
23075	0.514499	0
23076	0.514542	0
23077	0.514584	0
23078	0.514627	0
23079	0.514669	0
23080	0.514712	0
23081	0.514754	1
23082	0.514796	0
23083	0.514839	0
23084	0.514881	1
23085	0.514924	0
23086	0.514966	0
23087	0.515009	0
23088	0.515051	0
23089	0.515093	0
23090	0.515136	1
23091	0.515178	1
23092	0.515221	0
23093	0.515263	1
23094	0.515306	0
23095	0.515348	0
23096	0.515391	0
23097	0.515433	0
23098	0.515475	0
23099	0.515518	0
23100	0.515560	0
23101	0.515603	0
23102	0.515645	0
23103	0.515688	0
23104	0.515730	0
23105	0.515773	0
23106	0.515815	0
23107	0.515858	0
23108	0.515900	0
23109	0.515943	2
23110	0.515985	0
23111	0.516028	0
23112	0.516070	1
23113	0.516112	0
23114	0.516155	0
23115	0.516197	0
23116	0.516240	0
23117	0.516282	0
23118	0.516325	1
23119	0.516367	0
23120	0.516410	0
23121	0.516452	0
23122	0.516495	0
23123	0.516537	1
23124	0.516580	0
23125	0.516622	0
23126	0.516665	0
23127	0.516707	0
23128	0.516750	0
23129	0.516792	0
23130	0.516835	1
23131	0.516877	1
23132	0.516920	0
23133	0.516962	0
23134	0.517005	0
23135	0.517047	0
23136	0.517090	0
23137	0.517133	0
23138	0.517175	0
23139	0.517218	0
23140	0.517260	0
23141	0.517303	0
23142	0.517345	0
23143	0.517388	0
23144	0.517430	0
23145	0.517473	0
23146	0.517515	1
23147	0.517558	1
23148	0.517600	0
23149	0.517643	2
23150	0.517685	0
23151	0.517728	0
23152	0.517771	0
23153	0.517813	0
23154	0.517856	0
23155	0.517898	0
23156	0.517941	0
23157	0.517983	1
23158	0.518026	0
23159	0.518068	0
23160	0.518111	0
23161	0.518154	1
23162	0.518196	1
23163	0.518239	2
23164	0.518281	0
23165	0.518324	1
23166	0.518366	0
23167	0.518409	0
23168	0.518452	0
23169	0.518494	1
23170	0.518537	0
23171	0.518579	0
23172	0.518622	2
23173	0.518664	0
23174	0.518707	0
23175	0.518750	0
23176	0.518792	1
23177	0.518835	0
23178	0.518877	0
23179	0.518920	0
23180	0.518963	0
23181	0.519005	0
23182	0.519048	0
23183	0.519090	2
23184	0.519133	0
23185	0.519176	0
23186	0.519218	1
23187	0.519261	1
23188	0.519303	0
23189	0.519346	0
23190	0.519389	1
23191	0.519431	0
23192	0.519474	0
23193	0.519517	0
23194	0.519559	0
23195	0.519602	2
23196	0.519644	0
23197	0.519687	0
23198	0.519730	0
23199	0.519772	0
23200	0.519815	1
23201	0.519858	0
23202	0.519900	0
23203	0.519943	0
23204	0.519986	0
23205	0.520028	1
23206	0.520071	0
23207	0.520113	0
23208	0.520156	0
23209	0.520199	0
23210	0.520241	2
23211	0.520284	1
23212	0.520327	0
23213	0.520369	0
23214	0.520412	0
23215	0.520455	0
23216	0.520497	1
23217	0.520540	0
23218	0.520583	0
23219	0.520625	1
23220	0.520668	0
23221	0.520711	0
23222	0.520753	1
23223	0.520796	1
23224	0.520839	1
23225	0.520881	1
23226	0.520924	0
23227	0.520967	1
23228	0.521009	0
23229	0.521052	1
23230	0.521095	0
23231	0.521137	0
23232	0.521180	0
23233	0.521223	0
23234	0.521266	0
23235	0.521308	0
23236	0.521351	0
23237	0.521394	0
23238	0.521436	0
23239	0.521479	1
23240	0.521522	0
23241	0.521564	0
23242	0.521607	0
23243	0.521650	0
23244	0.521693	0
23245	0.521735	1
23246	0.521778	0
23247	0.521821	0
23248	0.521863	0
23249	0.521906	1
23250	0.521949	1
23251	0.521992	0
23252	0.522034	1
23253	0.522077	0
23254	0.522120	0
23255	0.522162	0
23256	0.522205	0
23257	0.522248	0
23258	0.522291	0
23259	0.522333	0
23260	0.522376	0
23261	0.522419	0
23262	0.522462	0
23263	0.522504	0
23264	0.522547	0
23265	0.522590	0
23266	0.522633	0
23267	0.522675	1
23268	0.522718	1
23269	0.522761	0
23270	0.522804	1
23271	0.522846	0
23272	0.522889	0
23273	0.522932	1
23274	0.522975	2
23275	0.523017	0
23276	0.523060	0
23277	0.523103	1
23278	0.523146	1
23279	0.523188	0
23280	0.523231	0
23281	0.523274	0
23282	0.523317	0
23283	0.523360	0
23284	0.523402	0
23285	0.523445	0
23286	0.523488	0
23287	0.523531	0
23288	0.523573	1
23289	0.523616	0
23290	0.523659	1
23291	0.523702	0
23292	0.523745	1
23293	0.523787	0
23294	0.523830	0
23295	0.523873	0
23296	0.523916	1
23297	0.523959	0
23298	0.524001	0
23299	0.524044	0
23300	0.524087	0
23301	0.524130	1
23302	0.524173	0
23303	0.524216	0
23304	0.524258	0
23305	0.524301	0
23306	0.524344	1
23307	0.524387	0
23308	0.524430	0
23309	0.524472	2
23310	0.524515	0
23311	0.524558	0
23312	0.524601	0
23313	0.524644	1
23314	0.524687	0
23315	0.524729	1
23316	0.524772	0
23317	0.524815	0
23318	0.524858	0
23319	0.524901	0
23320	0.524944	2
23321	0.524986	0
23322	0.525029	0
23323	0.525072	0
23324	0.525115	0
23325	0.525158	0
23326	0.525201	0
23327	0.525244	1
23328	0.525286	0
23329	0.525329	0
23330	0.525372	1
23331	0.525415	0
23332	0.525458	0
23333	0.525501	1
23334	0.525544	0
23335	0.525586	0
23336	0.525629	0
23337	0.525672	1
23338	0.525715	0
23339	0.525758	0
23340	0.525801	0
23341	0.525844	0
23342	0.525887	0
23343	0.525929	0
23344	0.525972	0
23345	0.526015	1
23346	0.526058	0
23347	0.526101	1
23348	0.526144	0
23349	0.526187	0
23350	0.526230	0
23351	0.526273	0
23352	0.526315	0
23353	0.526358	1
23354	0.526401	2
23355	0.526444	1
23356	0.526487	0
23357	0.526530	2
23358	0.526573	0
23359	0.526616	0
23360	0.526659	1
23361	0.526702	0
23362	0.526745	1
23363	0.526787	0
23364	0.526830	0
23365	0.526873	0
23366	0.526916	0
23367	0.526959	0
23368	0.527002	0
23369	0.527045	0
23370	0.527088	0
23371	0.527131	0
23372	0.527174	0
23373	0.527217	0
23374	0.527260	0
23375	0.527303	0
23376	0.527346	0
23377	0.527389	0
23378	0.527431	0
23379	0.527474	0
23380	0.527517	0
23381	0.527560	0
23382	0.527603	0
23383	0.527646	0
23384	0.527689	0
23385	0.527732	0
23386	0.527775	0
23387	0.527818	0
23388	0.527861	2
23389	0.527904	0
23390	0.527947	0
23391	0.527990	0
23392	0.528033	0
23393	0.528076	0
23394	0.528119	1
23395	0.528162	2
23396	0.528205	1
23397	0.528248	0
23398	0.528291	0
23399	0.528334	0
23400	0.528377	0
23401	0.528420	0
23402	0.528463	0
23403	0.528506	0
23404	0.528549	1
23405	0.528592	0
23406	0.528635	0
23407	0.528678	0
23408	0.528721	0
23409	0.528764	0
23410	0.528807	0
23411	0.528850	0
23412	0.528893	0
23413	0.528936	1
23414	0.528979	0
23415	0.529022	0
23416	0.529065	0
23417	0.529108	0
23418	0.529151	1
23419	0.529194	0
23420	0.529237	1
23421	0.529280	0
23422	0.529323	0
23423	0.529366	0
23424	0.529409	1
23425	0.529452	0
23426	0.529495	0
23427	0.529538	0
23428	0.529581	0
23429	0.529624	0
23430	0.529667	0
23431	0.529710	0
23432	0.529753	0
23433	0.529796	0
23434	0.529839	0
23435	0.529882	1
23436	0.529925	0
23437	0.529968	0
23438	0.530011	0
23439	0.530054	0
23440	0.530097	1
23441	0.530140	0
23442	0.530183	0
23443	0.530227	0
23444	0.530270	0
23445	0.530313	0
23446	0.530356	0
23447	0.530399	1
23448	0.530442	0
23449	0.530485	0
23450	0.530528	0
23451	0.530571	1
23452	0.530614	0
23453	0.530657	0
23454	0.530700	0
23455	0.530743	0
23456	0.530786	0
23457	0.530830	0
23458	0.530873	0
23459	0.530916	1
23460	0.530959	1
23461	0.531002	0
23462	0.531045	0
23463	0.531088	1
23464	0.531131	0
23465	0.531174	0
23466	0.531217	0
23467	0.531260	0
23468	0.531304	0
23469	0.531347	1
23470	0.531390	0
23471	0.531433	0
23472	0.531476	0
23473	0.531519	1
23474	0.531562	0
23475	0.531605	0
23476	0.531648	0
23477	0.531692	0
23478	0.531735	0
23479	0.531778	1
23480	0.531821	0
23481	0.531864	0
23482	0.531907	0
23483	0.531950	0
23484	0.531993	0
23485	0.532037	0
23486	0.532080	0
23487	0.532123	1
23488	0.532166	0
23489	0.532209	0
23490	0.532252	0
23491	0.532295	1
23492	0.532339	0
23493	0.532382	0
23494	0.532425	0
23495	0.532468	0
23496	0.532511	0
23497	0.532554	0
23498	0.532597	0
23499	0.532641	0
23500	0.532684	1
23501	0.532727	0
23502	0.532770	0
23503	0.532813	0
23504	0.532856	1
23505	0.532900	0
23506	0.532943	0
23507	0.532986	1
23508	0.533029	2
23509	0.533072	0
23510	0.533115	0
23511	0.533159	1
23512	0.533202	0
23513	0.533245	0
23514	0.533288	0
23515	0.533331	1
23516	0.533374	0
23517	0.533418	0
23518	0.533461	0
23519	0.533504	0
23520	0.533547	0
23521	0.533590	0
23522	0.533634	0
23523	0.533677	2
23524	0.533720	1
23525	0.533763	0
23526	0.533806	0
23527	0.533850	0
23528	0.533893	0
23529	0.533936	0
23530	0.533979	0
23531	0.534022	0
23532	0.534066	0
23533	0.534109	0
23534	0.534152	1
23535	0.534195	1
23536	0.534239	0
23537	0.534282	1
23538	0.534325	0
23539	0.534368	0
23540	0.534411	1
23541	0.534455	0
23542	0.534498	0
23543	0.534541	0
23544	0.534584	1
23545	0.534628	0
23546	0.534671	2
23547	0.534714	0
23548	0.534757	1
23549	0.534801	1
23550	0.534844	1
23551	0.534887	1
23552	0.534930	3
23553	0.534974	0
23554	0.535017	0
23555	0.535060	0
23556	0.535103	0
23557	0.535147	2
23558	0.535190	0
23559	0.535233	0
23560	0.535276	0
23561	0.535320	1
23562	0.535363	2
23563	0.535406	1
23564	0.535449	0
23565	0.535493	0
23566	0.535536	0
23567	0.535579	0
23568	0.535623	1
23569	0.535666	0
23570	0.535709	1
23571	0.535752	0
23572	0.535796	0
23573	0.535839	0
23574	0.535882	0
23575	0.535926	0
23576	0.535969	0
23577	0.536012	0
23578	0.536055	0
23579	0.536099	0
23580	0.536142	0
23581	0.536185	0
23582	0.536229	1
23583	0.536272	0
23584	0.536315	0
23585	0.536358	0
23586	0.536402	0
23587	0.536445	1
23588	0.536488	0
23589	0.536532	0
23590	0.536575	0
23591	0.536618	0
23592	0.536662	0
23593	0.536705	1
23594	0.536748	0
23595	0.536792	0
23596	0.536835	0
23597	0.536878	0
23598	0.536922	1
23599	0.536965	0
23600	0.537008	1
23601	0.537052	1
23602	0.537095	1
23603	0.537138	1
23604	0.537182	0
23605	0.537225	0
23606	0.537268	2
23607	0.537312	1
23608	0.537355	0
23609	0.537398	0
23610	0.537442	0
23611	0.537485	0
23612	0.537528	0
23613	0.537572	0
23614	0.537615	0
23615	0.537658	0
23616	0.537702	0
23617	0.537745	0
23618	0.537789	0
23619	0.537832	1
23620	0.537875	1
23621	0.537919	0
23622	0.537962	1
23623	0.538005	0
23624	0.538049	2
23625	0.538092	0
23626	0.538136	0
23627	0.538179	1
23628	0.538222	0
23629	0.538266	3
23630	0.538309	0
23631	0.538352	1
23632	0.538396	0
23633	0.538439	0
23634	0.538483	0
23635	0.538526	0
23636	0.538569	0
23637	0.538613	0
23638	0.538656	0
23639	0.538700	0
23640	0.538743	0
23641	0.538786	1
23642	0.538830	0
23643	0.538873	1
23644	0.538917	1
23645	0.538960	0
23646	0.539003	0
23647	0.539047	1
23648	0.539090	0
23649	0.539134	0
23650	0.539177	0
23651	0.539221	1
23652	0.539264	0
23653	0.539307	0
23654	0.539351	0
23655	0.539394	1
23656	0.539438	1
23657	0.539481	3
23658	0.539525	1
23659	0.539568	0
23660	0.539611	0
23661	0.539655	1
23662	0.539698	0
23663	0.539742	0
23664	0.539785	0
23665	0.539829	0
23666	0.539872	0
23667	0.539916	1
23668	0.539959	0
23669	0.540002	0
23670	0.540046	1
23671	0.540089	0
23672	0.540133	2
23673	0.540176	1
23674	0.540220	1
23675	0.540263	0
23676	0.540307	0
23677	0.540350	1
23678	0.540394	0
23679	0.540437	0
23680	0.540481	0
23681	0.540524	0
23682	0.540567	0
23683	0.540611	0
23684	0.540654	1
23685	0.540698	1
23686	0.540741	1
23687	0.540785	2
23688	0.540828	0
23689	0.540872	0
23690	0.540915	1
23691	0.540959	0
23692	0.541002	0
23693	0.541046	0
23694	0.541089	0
23695	0.541133	1
23696	0.541176	1
23697	0.541220	0
23698	0.541263	0
23699	0.541307	1
23700	0.541350	1
23701	0.541394	0
23702	0.541437	0
23703	0.541481	1
23704	0.541524	0
23705	0.541568	0
23706	0.541611	1
23707	0.541655	1
23708	0.541698	0
23709	0.541742	0
23710	0.541785	0
23711	0.541829	0
23712	0.541873	1
23713	0.541916	1
23714	0.541960	1
23715	0.542003	0
23716	0.542047	0
23717	0.542090	0
23718	0.542134	0
23719	0.542177	0
23720	0.542221	0
23721	0.542264	0
23722	0.542308	1
23723	0.542351	0
23724	0.542395	2
23725	0.542439	0
23726	0.542482	0
23727	0.542526	1
23728	0.542569	0
23729	0.542613	0
23730	0.542656	1
23731	0.542700	1
23732	0.542743	0
23733	0.542787	0
23734	0.542831	0
23735	0.542874	1
23736	0.542918	0
23737	0.542961	0
23738	0.543005	0
23739	0.543048	0
23740	0.543092	0
23741	0.543136	0
23742	0.543179	0
23743	0.543223	0
23744	0.543266	0
23745	0.543310	1
23746	0.543354	0
23747	0.543397	0
23748	0.543441	0
23749	0.543484	0
23750	0.543528	0
23751	0.543571	1
23752	0.543615	1
23753	0.543659	0
23754	0.543702	0
23755	0.543746	0
23756	0.543789	1
23757	0.543833	0
23758	0.543877	2
23759	0.543920	0
23760	0.543964	0
23761	0.544008	0
23762	0.544051	0
23763	0.544095	1
23764	0.544138	0
23765	0.544182	1
23766	0.544226	1
23767	0.544269	0
23768	0.544313	0
23769	0.544357	0
23770	0.544400	0
23771	0.544444	0
23772	0.544487	0
23773	0.544531	0
23774	0.544575	0
23775	0.544618	1
23776	0.544662	1
23777	0.544706	0
23778	0.544749	0
23779	0.544793	2
23780	0.544837	0
23781	0.544880	0
23782	0.544924	0
23783	0.544967	0
23784	0.545011	0
23785	0.545055	1
23786	0.545098	0
23787	0.545142	0
23788	0.545186	0
23789	0.545229	2
23790	0.545273	0
23791	0.545317	0
23792	0.545360	1
23793	0.545404	0
23794	0.545448	0
23795	0.545491	0
23796	0.545535	1
23797	0.545579	1
23798	0.545622	0
23799	0.545666	0
23800	0.545710	1
23801	0.545754	0
23802	0.545797	0
23803	0.545841	0
23804	0.545885	0
23805	0.545928	0
23806	0.545972	0
23807	0.546016	0
23808	0.546059	0
23809	0.546103	0
23810	0.546147	0
23811	0.546190	1
23812	0.546234	0
23813	0.546278	1
23814	0.546322	0
23815	0.546365	0
23816	0.546409	0
23817	0.546453	0
23818	0.546496	0
23819	0.546540	0
23820	0.546584	0
23821	0.546628	0
23822	0.546671	0
23823	0.546715	0
23824	0.546759	0
23825	0.546802	0
23826	0.546846	1
23827	0.546890	1
23828	0.546934	0
23829	0.546977	0
23830	0.547021	0
23831	0.547065	0
23832	0.547109	1
23833	0.547152	0
23834	0.547196	0
23835	0.547240	0
23836	0.547284	0
23837	0.547327	0
23838	0.547371	1
23839	0.547415	0
23840	0.547459	0
23841	0.547502	1
23842	0.547546	0
23843	0.547590	0
23844	0.547634	1
23845	0.547677	0
23846	0.547721	1
23847	0.547765	0
23848	0.547809	1
23849	0.547852	0
23850	0.547896	0
23851	0.547940	0
23852	0.547984	0
23853	0.548027	0
23854	0.548071	0
23855	0.548115	0
23856	0.548159	0
23857	0.548203	0
23858	0.548246	1
23859	0.548290	0
23860	0.548334	0
23861	0.548378	1
23862	0.548422	0
23863	0.548465	1
23864	0.548509	0
23865	0.548553	1
23866	0.548597	0
23867	0.548641	0
23868	0.548684	1
23869	0.548728	0
23870	0.548772	0
23871	0.548816	0
23872	0.548860	0
23873	0.548903	0
23874	0.548947	0
23875	0.548991	0
23876	0.549035	0
23877	0.549079	0
23878	0.549122	0
23879	0.549166	0
23880	0.549210	0
23881	0.549254	1
23882	0.549298	1
23883	0.549342	0
23884	0.549385	0
23885	0.549429	0
23886	0.549473	0
23887	0.549517	0
23888	0.549561	0
23889	0.549605	1
23890	0.549648	1
23891	0.549692	0
23892	0.549736	0
23893	0.549780	1
23894	0.549824	0
23895	0.549868	0
23896	0.549911	0
23897	0.549955	0
23898	0.549999	0
23899	0.550043	0
23900	0.550087	0
23901	0.550131	0
23902	0.550175	0
23903	0.550218	1
23904	0.550262	1
23905	0.550306	0
23906	0.550350	1
23907	0.550394	0
23908	0.550438	0
23909	0.550482	1
23910	0.550526	0
23911	0.550569	1
23912	0.550613	0
23913	0.550657	0
23914	0.550701	0
23915	0.550745	0
23916	0.550789	0
23917	0.550833	1
23918	0.550877	0
23919	0.550920	0
23920	0.550964	0
23921	0.551008	1
23922	0.551052	0
23923	0.551096	1
23924	0.551140	0
23925	0.551184	1
23926	0.551228	0
23927	0.551272	0
23928	0.551316	1
23929	0.551359	0
23930	0.551403	0
23931	0.551447	0
23932	0.551491	1
23933	0.551535	0
23934	0.551579	0
23935	0.551623	0
23936	0.551667	0
23937	0.551711	0
23938	0.551755	0
23939	0.551799	0
23940	0.551843	0
23941	0.551886	0
23942	0.551930	0
23943	0.551974	0
23944	0.552018	0
23945	0.552062	0
23946	0.552106	0
23947	0.552150	0
23948	0.552194	1
23949	0.552238	0
23950	0.552282	0
23951	0.552326	0
23952	0.552370	0
23953	0.552414	0
23954	0.552458	0
23955	0.552502	1
23956	0.552546	1
23957	0.552590	1
23958	0.552634	0
23959	0.552677	0
23960	0.552721	0
23961	0.552765	1
23962	0.552809	0
23963	0.552853	0
23964	0.552897	0
23965	0.552941	0
23966	0.552985	0
23967	0.553029	1
23968	0.553073	0
23969	0.553117	1
23970	0.553161	0
23971	0.553205	0
23972	0.553249	0
23973	0.553293	1
23974	0.553337	0
23975	0.553381	1
23976	0.553425	0
23977	0.553469	0
23978	0.553513	1
23979	0.553557	0
23980	0.553601	0
23981	0.553645	0
23982	0.553689	0
23983	0.553733	0
23984	0.553777	0
23985	0.553821	0
23986	0.553865	0
23987	0.553909	0
23988	0.553953	0
23989	0.553997	0
23990	0.554041	0
23991	0.554085	0
23992	0.554129	0
23993	0.554173	0
23994	0.554217	0
23995	0.554261	1
23996	0.554305	0
23997	0.554349	0
23998	0.554393	0
23999	0.554437	0
24000	0.554481	0
24001	0.554525	1
24002	0.554569	0
24003	0.554613	0
24004	0.554657	0
24005	0.554702	0
24006	0.554746	1
24007	0.554790	0
24008	0.554834	1
24009	0.554878	0
24010	0.554922	1
24011	0.554966	2
24012	0.555010	0
24013	0.555054	1
24014	0.555098	1
24015	0.555142	0
24016	0.555186	2
24017	0.555230	0
24018	0.555274	0
24019	0.555318	0
24020	0.555362	0
24021	0.555406	0
24022	0.555450	1
24023	0.555495	0
24024	0.555539	0
24025	0.555583	1
24026	0.555627	0
24027	0.555671	0
24028	0.555715	0
24029	0.555759	0
24030	0.555803	1
24031	0.555847	1
24032	0.555891	0
24033	0.555935	0
24034	0.555979	1
24035	0.556024	0
24036	0.556068	0
24037	0.556112	1
24038	0.556156	0
24039	0.556200	1
24040	0.556244	0
24041	0.556288	0
24042	0.556332	0
24043	0.556376	0
24044	0.556420	0
24045	0.556465	0
24046	0.556509	0
24047	0.556553	1
24048	0.556597	0
24049	0.556641	0
24050	0.556685	0
24051	0.556729	0
24052	0.556773	0
24053	0.556817	0
24054	0.556862	0
24055	0.556906	0
24056	0.556950	0
24057	0.556994	1
24058	0.557038	1
24059	0.557082	0
24060	0.557126	0
24061	0.557171	0
24062	0.557215	0
24063	0.557259	1
24064	0.557303	0
24065	0.557347	0
24066	0.557391	0
24067	0.557435	0
24068	0.557480	0
24069	0.557524	1
24070	0.557568	0
24071	0.557612	1
24072	0.557656	0
24073	0.557700	0
24074	0.557745	1
24075	0.557789	0
24076	0.557833	1
24077	0.557877	0
24078	0.557921	0
24079	0.557965	0
24080	0.558010	1
24081	0.558054	0
24082	0.558098	0
24083	0.558142	1
24084	0.558186	0
24085	0.558230	0
24086	0.558275	0
24087	0.558319	0
24088	0.558363	0
24089	0.558407	0
24090	0.558451	0
24091	0.558496	0
24092	0.558540	0
24093	0.558584	0
24094	0.558628	0
24095	0.558672	0
24096	0.558716	0
24097	0.558761	0
24098	0.558805	0
24099	0.558849	0
24100	0.558893	0
24101	0.558938	1
24102	0.558982	0
24103	0.559026	1
24104	0.559070	0
24105	0.559114	0
24106	0.559159	0
24107	0.559203	0
24108	0.559247	1
24109	0.559291	0
24110	0.559335	0
24111	0.559380	0
24112	0.559424	1
24113	0.559468	0
24114	0.559512	0
24115	0.559557	1
24116	0.559601	1
24117	0.559645	0
24118	0.559689	0
24119	0.559734	0
24120	0.559778	0
24121	0.559822	0
24122	0.559866	0
24123	0.559911	0
24124	0.559955	1
24125	0.559999	0
24126	0.560043	0
24127	0.560088	0
24128	0.560132	0
24129	0.560176	0
24130	0.560220	0
24131	0.560265	0
24132	0.560309	1
24133	0.560353	0
24134	0.560397	0
24135	0.560442	0
24136	0.560486	1
24137	0.560530	1
24138	0.560574	1
24139	0.560619	0
24140	0.560663	0
24141	0.560707	0
24142	0.560752	0
24143	0.560796	1
24144	0.560840	0
24145	0.560884	0
24146	0.560929	0
24147	0.560973	0
24148	0.561017	0
24149	0.561062	1
24150	0.561106	0
24151	0.561150	1
24152	0.561194	0
24153	0.561239	0
24154	0.561283	0
24155	0.561327	0
24156	0.561372	0
24157	0.561416	0
24158	0.561460	0
24159	0.561505	0
24160	0.561549	0
24161	0.561593	0
24162	0.561638	0
24163	0.561682	0
24164	0.561726	0
24165	0.561770	0
24166	0.561815	0
24167	0.561859	0
24168	0.561903	0
24169	0.561948	0
24170	0.561992	0
24171	0.562036	0
24172	0.562081	0
24173	0.562125	1
24174	0.562169	0
24175	0.562214	0
24176	0.562258	2
24177	0.562302	0
24178	0.562347	0
24179	0.562391	1
24180	0.562435	0
24181	0.562480	0
24182	0.562524	1
24183	0.562569	0
24184	0.562613	0
24185	0.562657	0
24186	0.562702	1
24187	0.562746	0
24188	0.562790	0
24189	0.562835	1
24190	0.562879	0
24191	0.562923	1
24192	0.562968	0
24193	0.563012	0
24194	0.563056	1
24195	0.563101	0
24196	0.563145	0
24197	0.563190	0
24198	0.563234	0
24199	0.563278	0
24200	0.563323	0
24201	0.563367	0
24202	0.563412	0
24203	0.563456	1
24204	0.563500	0
24205	0.563545	0
24206	0.563589	0
24207	0.563633	0
24208	0.563678	1
24209	0.563722	0
24210	0.563767	1
24211	0.563811	2
24212	0.563855	0
24213	0.563900	0
24214	0.563944	0
24215	0.563989	1
24216	0.564033	0
24217	0.564078	1
24218	0.564122	0
24219	0.564166	0
24220	0.564211	0
24221	0.564255	1
24222	0.564300	1
24223	0.564344	2
24224	0.564388	1
24225	0.564433	1
24226	0.564477	0
24227	0.564522	0
24228	0.564566	2
24229	0.564611	0
24230	0.564655	1
24231	0.564699	0
24232	0.564744	1
24233	0.564788	0
24234	0.564833	0
24235	0.564877	0
24236	0.564922	0
24237	0.564966	1
24238	0.565011	0
24239	0.565055	1
24240	0.565099	1
24241	0.565144	0
24242	0.565188	0
24243	0.565233	0
24244	0.565277	2
24245	0.565322	0
24246	0.565366	0
24247	0.565411	0
24248	0.565455	1
24249	0.565500	2
24250	0.565544	0
24251	0.565589	0
24252	0.565633	0
24253	0.565677	0
24254	0.565722	0
24255	0.565766	0
24256	0.565811	0
24257	0.565855	0
24258	0.565900	0
24259	0.565944	0
24260	0.565989	0
24261	0.566033	0
24262	0.566078	0
24263	0.566122	0
24264	0.566167	0
24265	0.566211	0
24266	0.566256	0
24267	0.566300	0
24268	0.566345	1
24269	0.566389	0
24270	0.566434	0
24271	0.566478	1
24272	0.566523	0
24273	0.566567	0
24274	0.566612	0
24275	0.566656	1
24276	0.566701	0
24277	0.566745	1
24278	0.566790	1
24279	0.566834	0
24280	0.566879	1
24281	0.566923	0
24282	0.566968	0
24283	0.567012	0
24284	0.567057	0
24285	0.567102	0
24286	0.567146	0
24287	0.567191	1
24288	0.567235	0
24289	0.567280	1
24290	0.567324	0
24291	0.567369	1
24292	0.567413	0
24293	0.567458	0
24294	0.567502	2
24295	0.567547	0
24296	0.567591	0
24297	0.567636	0
24298	0.567681	0
24299	0.567725	2
24300	0.567770	1
24301	0.567814	0
24302	0.567859	1
24303	0.567903	0
24304	0.567948	0
24305	0.567992	1
24306	0.568037	0
24307	0.568082	0
24308	0.568126	0
24309	0.568171	0
24310	0.568215	0
24311	0.568260	0
24312	0.568305	0
24313	0.568349	0
24314	0.568394	1
24315	0.568438	0
24316	0.568483	1
24317	0.568527	0
24318	0.568572	1
24319	0.568617	1
24320	0.568661	0
24321	0.568706	0
24322	0.568750	0
24323	0.568795	1
24324	0.568840	0
24325	0.568884	0
24326	0.568929	0
24327	0.568973	1
24328	0.569018	0
24329	0.569063	0
24330	0.569107	0
24331	0.569152	0
24332	0.569196	1
24333	0.569241	1
24334	0.569286	1
24335	0.569330	0
24336	0.569375	0
24337	0.569419	1
24338	0.569464	0
24339	0.569509	0
24340	0.569553	0
24341	0.569598	1
24342	0.569643	0
24343	0.569687	0
24344	0.569732	0
24345	0.569777	1
24346	0.569821	0
24347	0.569866	0
24348	0.569910	0
24349	0.569955	0
24350	0.570000	1
24351	0.570044	0
24352	0.570089	2
24353	0.570134	0
24354	0.570178	0
24355	0.570223	0
24356	0.570268	0
24357	0.570312	0
24358	0.570357	0
24359	0.570402	0
24360	0.570446	1
24361	0.570491	0
24362	0.570536	0
24363	0.570580	0
24364	0.570625	0
24365	0.570670	0
24366	0.570714	1
24367	0.570759	0
24368	0.570804	0
24369	0.570848	0
24370	0.570893	0
24371	0.570938	1
24372	0.570982	0
24373	0.571027	0
24374	0.571072	1
24375	0.571116	1
24376	0.571161	0
24377	0.571206	0
24378	0.571250	0
24379	0.571295	1
24380	0.571340	0
24381	0.571385	0
24382	0.571429	1
24383	0.571474	0
24384	0.571519	0
24385	0.571563	1
24386	0.571608	0
24387	0.571653	0
24388	0.571697	0
24389	0.571742	0
24390	0.571787	1
24391	0.571832	0
24392	0.571876	1
24393	0.571921	0
24394	0.571966	0
24395	0.572010	0
24396	0.572055	1
24397	0.572100	0
24398	0.572145	2
24399	0.572189	0
24400	0.572234	0
24401	0.572279	0
24402	0.572324	0
24403	0.572368	0
24404	0.572413	1
24405	0.572458	0
24406	0.572503	1
24407	0.572547	1
24408	0.572592	0
24409	0.572637	0
24410	0.572682	0
24411	0.572726	1
24412	0.572771	0
24413	0.572816	0
24414	0.572861	0
24415	0.572905	0
24416	0.572950	1
24417	0.572995	1
24418	0.573040	0
24419	0.573084	0
24420	0.573129	0
24421	0.573174	1
24422	0.573219	1
24423	0.573263	0
24424	0.573308	1
24425	0.573353	0
24426	0.573398	0
24427	0.573443	0
24428	0.573487	0
24429	0.573532	1
24430	0.573577	1
24431	0.573622	0
24432	0.573666	1
24433	0.573711	0
24434	0.573756	0
24435	0.573801	0
24436	0.573846	1
24437	0.573890	1
24438	0.573935	1
24439	0.573980	0
24440	0.574025	0
24441	0.574070	0
24442	0.574114	0
24443	0.574159	0
24444	0.574204	0
24445	0.574249	2
24446	0.574294	0
24447	0.574338	0
24448	0.574383	0
24449	0.574428	1
24450	0.574473	1
24451	0.574518	0
24452	0.574563	3
24453	0.574607	0
24454	0.574652	0
24455	0.574697	0
24456	0.574742	0
24457	0.574787	1
24458	0.574831	0
24459	0.574876	0
24460	0.574921	1
24461	0.574966	1
24462	0.575011	0
24463	0.575056	0
24464	0.575101	0
24465	0.575145	0
24466	0.575190	0
24467	0.575235	0
24468	0.575280	0
24469	0.575325	0
24470	0.575370	1
24471	0.575414	0
24472	0.575459	0
24473	0.575504	1
24474	0.575549	0
24475	0.575594	0
24476	0.575639	0
24477	0.575684	1
24478	0.575728	0
24479	0.575773	0
24480	0.575818	1
24481	0.575863	1
24482	0.575908	0
24483	0.575953	0
24484	0.575998	0
24485	0.576043	1
24486	0.576087	0
24487	0.576132	1
24488	0.576177	0
24489	0.576222	1
24490	0.576267	0
24491	0.576312	0
24492	0.576357	0
24493	0.576402	0
24494	0.576447	0
24495	0.576492	1
24496	0.576536	0
24497	0.576581	1
24498	0.576626	0
24499	0.576671	0
24500	0.576716	0
24501	0.576761	0
24502	0.576806	1
24503	0.576851	0
24504	0.576896	0
24505	0.576941	0
24506	0.576985	3
24507	0.577030	1
24508	0.577075	0
24509	0.577120	1
24510	0.577165	2
24511	0.577210	0
24512	0.577255	0
24513	0.577300	1
24514	0.577345	0
24515	0.577390	0
24516	0.577435	0
24517	0.577480	0
24518	0.577525	0
24519	0.577570	0
24520	0.577614	0
24521	0.577659	0
24522	0.577704	0
24523	0.577749	1
24524	0.577794	1
24525	0.577839	0
24526	0.577884	0
24527	0.577929	1
24528	0.577974	0
24529	0.578019	1
24530	0.578064	1
24531	0.578109	0
24532	0.578154	0
24533	0.578199	1
24534	0.578244	1
24535	0.578289	0
24536	0.578334	0
24537	0.578379	1
24538	0.578424	1
24539	0.578469	0
24540	0.578514	0
24541	0.578559	2
24542	0.578604	0
24543	0.578649	0
24544	0.578694	0
24545	0.578739	0
24546	0.578784	0
24547	0.578829	0
24548	0.578874	2
24549	0.578919	0
24550	0.578964	2
24551	0.579009	1
24552	0.579054	1
24553	0.579099	0
24554	0.579144	0
24555	0.579189	1
24556	0.579234	0
24557	0.579279	0
24558	0.579324	0
24559	0.579369	0
24560	0.579414	0
24561	0.579459	0
24562	0.579504	0
24563	0.579549	0
24564	0.579594	0
24565	0.579639	1
24566	0.579684	1
24567	0.579729	0
24568	0.579774	0
24569	0.579819	0
24570	0.579864	0
24571	0.579909	1
24572	0.579954	1
24573	0.579999	2
24574	0.580044	1
24575	0.580089	1
24576	0.580134	1
24577	0.580179	0
24578	0.580224	0
24579	0.580269	0
24580	0.580314	2
24581	0.580359	1
24582	0.580404	0
24583	0.580449	0
24584	0.580494	0
24585	0.580539	0
24586	0.580584	0
24587	0.580629	0
24588	0.580675	1
24589	0.580720	0
24590	0.580765	0
24591	0.580810	0
24592	0.580855	2
24593	0.580900	1
24594	0.580945	1
24595	0.580990	1
24596	0.581035	0
24597	0.581080	0
24598	0.581125	1
24599	0.581170	0
24600	0.581215	0
24601	0.581260	0
24602	0.581306	1
24603	0.581351	0
24604	0.581396	0
24605	0.581441	0
24606	0.581486	1
24607	0.581531	0
24608	0.581576	0
24609	0.581621	0
24610	0.581666	0
24611	0.581711	0
24612	0.581757	1
24613	0.581802	1
24614	0.581847	0
24615	0.581892	0
24616	0.581937	0
24617	0.581982	0
24618	0.582027	0
24619	0.582072	0
24620	0.582117	1
24621	0.582162	0
24622	0.582208	1
24623	0.582253	0
24624	0.582298	0
24625	0.582343	0
24626	0.582388	1
24627	0.582433	1
24628	0.582478	0
24629	0.582523	1
24630	0.582569	0
24631	0.582614	0
24632	0.582659	0
24633	0.582704	0
24634	0.582749	2
24635	0.582794	2
24636	0.582839	0
24637	0.582885	1
24638	0.582930	0
24639	0.582975	0
24640	0.583020	0
24641	0.583065	0
24642	0.583110	0
24643	0.583156	0
24644	0.583201	1
24645	0.583246	0
24646	0.583291	0
24647	0.583336	0
24648	0.583381	0
24649	0.583426	0
24650	0.583472	0
24651	0.583517	0
24652	0.583562	0
24653	0.583607	0
24654	0.583652	0
24655	0.583698	0
24656	0.583743	0
24657	0.583788	1
24658	0.583833	1
24659	0.583878	0
24660	0.583923	0
24661	0.583969	0
24662	0.584014	0
24663	0.584059	0
24664	0.584104	0
24665	0.584149	1
24666	0.584195	0
24667	0.584240	0
24668	0.584285	0
24669	0.584330	0
24670	0.584375	0
24671	0.584421	0
24672	0.584466	1
24673	0.584511	0
24674	0.584556	1
24675	0.584601	0
24676	0.584647	1
24677	0.584692	0
24678	0.584737	1
24679	0.584782	0
24680	0.584828	0
24681	0.584873	0
24682	0.584918	0
24683	0.584963	0
24684	0.585008	1
24685	0.585054	0
24686	0.585099	1
24687	0.585144	1
24688	0.585189	0
24689	0.585235	0
24690	0.585280	1
24691	0.585325	0
24692	0.585370	0
24693	0.585416	0
24694	0.585461	0
24695	0.585506	0
24696	0.585551	1
24697	0.585597	0
24698	0.585642	0
24699	0.585687	0
24700	0.585732	0
24701	0.585778	0
24702	0.585823	0
24703	0.585868	0
24704	0.585913	0
24705	0.585959	0
24706	0.586004	1
24707	0.586049	1
24708	0.586094	0
24709	0.586140	1
24710	0.586185	0
24711	0.586230	0
24712	0.586275	0
24713	0.586321	2
24714	0.586366	0
24715	0.586411	1
24716	0.586457	0
24717	0.586502	0
24718	0.586547	0
24719	0.586592	0
24720	0.586638	0
24721	0.586683	1
24722	0.586728	0
24723	0.586774	0
24724	0.586819	0
24725	0.586864	1
24726	0.586910	0
24727	0.586955	0
24728	0.587000	0
24729	0.587045	0
[truncated: 453,002 more rows]
